# Supplementary material for: Complete genome sequence data of Bacillus pumilus GLB197, an effective antagonist of grape downy mildew
Source: Data Brief. 2020 Apr 3;30:105423. doi: 10.1016/j.dib.2020.105423 (PMC7200770; doi:10.1016/j.dib.2020.105423)
Supplement: Supplementary file 1 [file mmc1.xml]

<?xml version="1.0" encoding="utf-8" standalone="no"?>
<data>
  <datasets>
    <author>wangqi@cau.edu.cn</author>
    <type>1</type>
    <dataset>
      <name>Complete genome sequence data of Bacillus pumilus GLB197, an effective antagonist of grape downy mildew</name>
      <caption />
      <description>Bacillus pumilus GLB197 isolated from grape leaves exhibited strong inhibitory activity against grape downy mildew. The whole genome of the strain was sequenced to gain new insights into its molecular mechanism underlying the biocontrol on phytopathogens. The complete genome contains one chromosome (3,733,835 bp) and one plasmid (7061 bp). Several gene clusters related to biosynthesis of antimicrobial compounds were predicted. The genome provides insights into the possible biocontrol mechanisms </description>
      <filetype>
        <name />
      </filetype>
      <filesize />
      <source>0</source>
      <sourcename>Original Data</sourcename>
      <access>
        <type>1</type>
        <name>Data available in data repository</name>
        <reponame>National Center of Biotechnology Information (NCBI)</reponame>
        <PersistentId />
        <deeplinkurl>https://www.ncbi.nlm.nih.gov/assembly/GCF_001908475.1/</deeplinkurl>
      </access>
    </dataset>
  </datasets>
</data>
